# Supplementary material for: Monitoring Strategy for Eight Amphibian Species in French Guiana, South America
Source: PLoS One. 2013 Jun 28;8(6):e67486. doi: 10.1371/journal.pone.0067486 (PMC3696091; doi:10.1371/journal.pone.0067486)
Supplement: Table S1 — Recapture rates for each species on each transect. (XLS) [file pone.0067486.s002.xls]

## Sheet: Feuil1
Species	Habitat	Transect	Number of captured individuals	Number of individuals recaptured at least once	recapture rate
Ab	H1	TH1A	6	4	0.6
Ab	H3	TH3A	1	0	0
Ab	H3	TH3C	1	0	0
Af	H1	TH1B	5	2	0.4
Af	H1	TH1C	2	0	0
Af	H1	TH1E	9	0	0
Af	H3	TH3C	1	0	0
Af	H3	TH3D	1	1	1
Ag	H1	TH1B	1	0	0
Ag	H1	TH1D	9	5	0.6
Ag	H1	TH1E	2	1	0.5
Ah	H1	TH1D	2	0	0
Ah	H1	TH1E	1	0	0
Ah	H3	TH3A	2	1	0.5
Ah	H3	TH3B	1	0	0
At	H2	TH2B	5	0	0
At	H2	TH2C	1	0	0
Dt	H2	TH2A	23	11	0.5
Dt	H2	TH2B	29	13	0.4
Dt	H2	TH2C	23	9	0.4
Dt	H2	TH2D	27	11	0.5
Dt	H3	TH3B	2	1	0.5
Dt	H3	TH3C	2	0	0
Rl	H1	TH1B	3	1	0.3
Rl	H1	TH1D	1	0	0
Rm	H1	TH1A	13	2	0.2
Rm	H1	TH1B	5	0	0
Rm	H1	TH1C	16	0	0
Rm	H1	TH1D	6	1	0.2
Rm	H1	TH1E	5	1	0.2
Rm	H2	TH2A	1	0	0
Rm	H2	TH2B	1	0	0
Rm	H2	TH2C	2	0	0
Rm	H2	TH2D	1	0	0
Rm	H3	TH3A	4	1	0.3
Rm	H3	TH3B	3	0	0
Rm	H3	TH3C	5	1	0.2
Rm	H3	TH3D	10	1	0.1
